# Supplementary material for: Assessment of yield performances for grain sorghum varieties by AMMI and GGE biplot analyses
Source: Front Plant Sci. 2023 Oct 30;14:1261323. doi: 10.3389/fpls.2023.1261323 (PMC10642804; doi:10.3389/fpls.2023.1261323)
Supplement: Supplementary file 1 [file Table_1.xlsx]

## Sheet: Meteorology
			Supplement 1 Meteorological conditions of test locations in 2020 and 2021 growing seasons
			Location	Growth period	2020						2021
					High temperature (℃)	Low temperature (℃)	Average temperature (℃)	Precipitation (mm)	Relative humidity (%)	Sunshine duration (h)	High temperature (℃)	Low temperature (℃)	Average temperature (℃)	Precipitation (mm)	Relative humidity (%)	Sunshine duration (h)
			Shenyang	May	24.52	10.76	17.71	92.3	54.99	160.01	24.26	8.67	17.5	63.8	50.82	174.06
				June	29.62	16.64	23.75	37.32	57.04	187.4	28	15.91	21.98	159.29	69	159.47
				July	31.63	18.78	26.05	68.6	63.96	179.24	31.59	21.34	26.49	96.78	78.67	153
				August	30.01	19.91	24.99	276.47	79.18	134.3	29.16	17.91	23.23	152.57	80.34	137.22
				September	25.02	12.74	18.31	87.68	75.72	118.51	25.68	13.44	19.57	139.75	77.72	104.35
			Chaoyang	May	26.63	11.18	17.81	62.46	45.04	171.43	27.15	10.43	18.19	37.42	35.9	185.28
				June	32.91	16.73	24.66	26.2	46.61	189.4	30.38	15.55	21.92	128.19	59.49	170.29
				July	33.59	19.33	25.42	39.24	59.82	175.4	30.94	21.29	24.61	218.34	81.21	138.6
				August	32.36	19.23	24.21	152.34	69.13	141.66	28.95	16.97	22.03	113.1	76.12	148.25
				September	25.93	12.2	17.82	64.71	64.12	127.92	26.06	12.74	18.35	175.94	74.41	117.48
			Jinzhou	May	24.19	12.18	17.11	82.18	56.71	167.12	24.51	11.67	17.37	44.66	49.32	186.66
				June	29.65	18.81	23.7	13.25	58.47	190.52	27.41	17.59	21.69	155.58	69.88	165.26
				July	31.58	21.72	25.88	24.15	64.45	176.94	29.26	22.76	25.4	206.52	83.83	139.42
				August	30.53	20.99	25.05	181.86	75.2	140.25	28.97	19.51	23.37	122.69	78.38	148.65
				September	25.83	14.74	19.24	62.32	66.11	127.62	26.08	15.67	19.75	164.03	77.1	116.16
			Jinzhong	May	29	10.33	19.11	58.89	36.22	201.79	28.35	10.06	18.23	27.74	37.64	203.71
				June	32.23	15.56	23.13	30.76	45.88	175.95	31.81	15.92	22.87	50.18	48.98	188.71
				July	30.92	17.65	22.59	64.69	70.86	169.01	32.26	19.37	24.03	262.89	69.04	164.95
				August	29.37	17.43	21.92	183.64	76.52	143.63	31.22	16.99	22.19	39.18	66.97	168.28
				September	26.56	11.1	17.48	39.06	61.81	141.63	26.57	13.41	18.55	139.37	73.29	116.02
			Yulin	May	29	10.33	19.02	15.03	27.61	212.14	28.35	10.06	18.23	27.74	37.64	203.71
				June	32.23	15.56	23.47	20.36	36.06	199.16	31.81	15.92	22.87	50.18	48.98	188.71
				July	30.92	17.65	24.06	33.32	53.96	186.42	32.26	19.37	24.03	262.89	69.04	164.95
				August	29.37	17.43	21.19	150.55	69.95	150.81	31.22	16.99	22.19	39.18	66.97	168.28
				September	26.56	11.1	16.82	42.52	60.43	140.32	26.57	13.41	18.55	139.37	73.29	116.02
			Pingliang	May	24.75	9.41	16.04	45.37	43.59	192.88	24.63	8.92	15.34	49.12	51.84	192.35
				June	26.37	13.42	19.23	147.64	56.89	155.5	27.61	13.91	20.06	63.45	54.32	174.61
				July	26.58	15.21	19.78	138.86	73.04	150.51	29.99	16.6	22.05	45.78	64.49	181.67
				August	24.77	14.16	18.78	313.25	81.15	123.98	27.52	14.56	20.26	46.11	59.69	158.13
				September	21.46	10.22	14.91	98.65	76.71	102.88	22.92	12.05	16.38	200.22	74.54	111.11
			Yili	May	28.61	12.21	19.86	26.05	35.33	201.5	24.63	8.92	20.16	21.62	29.66	205.82
				June	30.49	14.14	22.15	16.72	30.59	209.1	27.61	13.91	22.52	11.86	31.26	211.18
				July	32.59	16.87	23.88	18.94	36.03	208.95	29.99	16.6	26.2	10.41	32.02	209.31
				August	31.89	15.51	23.19	36.3	37.97	186.48	27.52	14.56	23.21	13.84	34.9	193.51
				September	25.5	8.31	15.75	14.83	40.06	141.68	22.92	12.05	19.37	2.84	29.06	155.94
