# Supplementary material for: Assessment of yield performances for grain sorghum varieties by AMMI and GGE biplot analyses
Source: Front Plant Sci. 2023 Oct 30;14:1261323. doi: 10.3389/fpls.2023.1261323 (PMC10642804; doi:10.3389/fpls.2023.1261323)
Supplement: Supplementary file 2 [file Table_2.xlsx]

## Sheet: Sheet1
	Supplement 2 Soil properties of test locations
	Location	Property	Unit	Content
	Shenyang	Gravel	%	4
		Sand	%	41
		Silt	%	37
		Clay	%	22
		pH	--	6.5
		Hydrolyzed nitrogen	mg/kg	128.59
		Available phosphorus	mg/kg	42.09
		Rapidly available potassium	mg/kg	222.93
		Organic matter	g/kg	39.5
		Water soluble salt	g/kg	0.8
		Total nitrogen	%	0.23
		Total phosphorus	%	0.17
	Chaoyang	Gravel	%	5
		Sand	%	47
		Silt	%	29
		Clay	%	24
		pH	--	6.3
		Hydrolyzed nitrogen	mg/kg	114.38
		Available phosphorus	mg/kg	44.17
		Rapidly available potassium	mg/kg	167.85
		Organic matter	g/kg	28.51
		Water soluble salt	g/kg	0.8
		Total nitrogen	%	0.12
		Total phosphorus	%	0.17
	Jinzhou	Gravel	%	15
		Sand	%	34
		Silt	%	48
		Clay	%	18
		pH	--	8
		Hydrolyzed nitrogen	mg/kg	85.66
		Available phosphorus	mg/kg	16.93
		Rapidly available potassium	mg/kg	157.81
		Organic matter	g/kg	20.32
		Water soluble salt	g/kg	0.9
		Total nitrogen	%	0.11
		Total phosphorus	%	0.13
	Jinzhong	Gravel	%	15
		Sand	%	34
		Silt	%	48
		Clay	%	18
		pH	--	8
		Hydrolyzed nitrogen	mg/kg	118.54
		Available phosphorus	mg/kg	36.11
		Rapidly available potassium	mg/kg	256.82
		Organic matter	g/kg	38.1
		Water soluble salt	g/kg	0.86
		Total nitrogen	%	0.2
		Total phosphorus	%	0.18
	Yulin	Gravel	%	3
		Sand	%	89
		Silt	%	6
		Clay	%	5
		pH	--	8.4
		Hydrolyzed nitrogen	mg/kg	127.08
		Available phosphorus	mg/kg	39.26
		Rapidly available potassium	mg/kg	182.59
		Organic matter	g/kg	40.63
		Water soluble salt	g/kg	0.9
		Total nitrogen	%	0.16
		Total phosphorus	%	0.15
	Pingliang	Gravel	%	10
		Sand	%	79
		Silt	%	15
		Clay	%	6
		pH	--	8.3
		Hydrolyzed nitrogen	mg/kg	93.71
		Available phosphorus	mg/kg	17.25
		Rapidly available potassium	mg/kg	148.66
		Organic matter	g/kg	35.11
		Water soluble salt	g/kg	0.9
		Total nitrogen	%	0.14
		Total phosphorus	%	0.14
	Yili	Gravel	%	10
		Sand	%	90
		Silt	%	6
		Clay	%	4
		pH	--	5.9
		Hydrolyzed nitrogen	mg/kg	149.96
		Available phosphorus	mg/kg	47.86
		Rapidly available potassium	mg/kg	288.96
		Organic matter	g/kg	65.51
		Water soluble salt	g/kg	0.7
		Total nitrogen	%	0.2
		Total phosphorus	%	0.18
