# Supplementary material for: Assessment of yield performances for grain sorghum varieties by AMMI and GGE biplot analyses
Source: Front Plant Sci. 2023 Oct 30;14:1261323. doi: 10.3389/fpls.2023.1261323 (PMC10642804; doi:10.3389/fpls.2023.1261323)
Supplement: Supplementary file 6 [file Table_6.xlsx]

## Sheet: Supp 5 Raw_data
env	var	rep	Yield	dtm	pl	ph	tsw
E1	G2	1	8.26	117	28.74	156.3	27.87
E1	G3	1	8.64	117	32.55	157.38	29.86
E1	G1	1	8.06	122	34.9	180	28.01
E1	G8	1	7.84	119	28.46	165.1	28.57
E1	G4	1	8.12	120	27.85	156.15	24.13
E1	G5	1	9.41	122	33.97	182.93	29.48
E1	G6	1	8.05	121	29.61	162.98	29.34
E1	G7	1	7.21	123	33.25	186.81	27.57
E1	G10	1	9.74	121	31.12	171.06	28.62
E1	G9	1	8.63	120	35.43	183.57	25.47
E1	G11	1	8.52	118	37.32	177.17	27.71
E1	G12	1	7.9	120	34.52	171.18	28.9
E1	G13	1	8.1	118	28.6	198.13	28.61
E2	G2	1	5.64	90	26.89	186.33	24.39
E2	G3	1	7.57	99	25.83	120.7	25.51
E2	G1	1	5.32	99	29.45	171.79	23.65
E2	G8	1	7.53	98	26.75	173.5	29.92
E2	G4	1	6.53	91	25.17	162.17	22.54
E2	G5	1	6.93	93	24.86	137.17	21.43
E2	G6	1	7.35	101	24.95	153.34	22.41
E2	G7	1	7.2	91	24.8	113.67	26.24
E2	G10	1	7.24	99	27.12	141.54	18.4
E2	G9	1	6	89	29.08	170.85	29.98
E2	G11	1	6.31	93	27.71	190.7	19.02
E2	G12	1	6.23	92	22.73	171.62	27.51
E2	G13	1	6.18	87	22.18	136.98	25.34
E3	G4	1	3.32	110	32	125.29	28.65
E3	G13	1	4.36	108	33.65	181.89	29.84
E3	G1	1	2.48	109	34.41	166.99	35.07
E3	G10	1	4.56	110	32.4	154.65	27.93
E3	G7	1	1.08	107	34.6	170.49	28.82
E3	G2	1	3.48	105	27.88	137.68	29.59
E3	G5	1	5.5	108	32.99	185.96	30.24
E3	G11	1	4.98	106	36.09	166.69	25.9
E3	G9	1	4.34	109	32.33	165.98	27.53
E3	G8	1	3.5	108	34.05	158.96	31.33
E3	G6	1	4.28	107	34.83	148.19	31.71
E3	G3	1	5.76	111	30.49	147.25	33.6
E3	G12	1	3.36	108	35.83	156.86	25.29
E4	G2	1	6.54	121	26.91	157.8	30.57
E4	G3	1	8.56	124	27.91	167.76	33.12
E4	G1	1	8.27	128	33.68	193.5	29.13
E4	G8	1	8.37	128	31.72	168.64	30.64
E4	G4	1	6.73	120	29.49	132.17	30.2
E4	G5	1	6.25	127	36.26	213.99	35.57
E4	G6	1	7.5	126	32.83	163.18	28.53
E4	G7	1	7.89	124	31.65	190.53	19.87
E4	G10	1	7.98	128	26.22	162.31	32.32
E4	G9	1	6.92	122	31.39	176.42	28.44
E4	G11	1	7.5	128	32.83	185.58	28.5
E4	G12	1	9.04	118	32.23	163.19	32.75
E4	G13	1	7.69	114	36.87	195.63	33.93
E5	G2	1	7.84	138	26.87	146.53
E5	G3	1	7.79	132	30.45	150.2
E5	G1	1	4.7	135	29.86	195.43
E5	G8	1	7.25	134	32.54	155.08
E5	G4	1	4.46	144	38.26	147.49
E5	G5	1	4.37	144	32.86	202.96
E5	G6	1	4.48	144	32.69	149.7
E5	G7	1	3.32	142	32.53	176.82
E5	G10	1	6.01	136	32.57	154.06
E5	G9	1	3.34	142	32.18	176.62
E5	G11	1	5.48	143	37.37	178.83
E5	G12	1	6.48	140	37.69	152.96
E5	G13	1	5.41	140	35.94	183.39
E6	G4	1	3.2		26.01	124.03	35.65
E6	G13	1	2.28		26.77	177.58	39.65
E6	G1	1	4.25		27.31	180.38	36.37
E6	G10	1	7.22		27.22	159.8	35.82
E6	G7	1	2.73		27.57	178.63	31.93
E6	G2	1	4.73	164	25.21	142.95	42.27
E6	G5	1	4.28	162	29.19	189.38	39.79
E6	G11	1	5.15	166	25.37	174.56	37.02
E6	G9	1	3.68		28.24	180.51	31.28
E6	G8	1	4.12	162	27.13	164.93	35.46
E6	G6	1	4.12		27.54	180.24	33.38
E6	G3	1	6.18	161	23.26	150.72	37.64
E6	G12	1	5.42		29.26	158.01	44.44
E7	G2	1	18.14	124	29.52	150.69	22.86
E7	G3	1	16.71	125	28.55	149.75	23.07
E7	G1	1	16.42	129	34.19	181.91	24.62
E7	G8	1	14.69	127	30.59	162.26	23.65
E7	G4	1	17.17	128	25.67	104.66	27.74
E7	G5	1	8.26	115	26.48	153.08	21.39
E7	G6	1	12.29	121	23.97	131.74	25.29
E7	G7	1	9.33	115	25.26	143.34	29.87
E7	G10	1	16	129	23.28	99.57	27.13
E7	G9	1	11.86	123	20.45	114.88	28.94
E7	G11	1	16.37	125	19.25	110.63	24.72
E7	G12	1	11.28	123	24.93	135.16	26.81
E7	G13	1	13.76	120	21.01	174.56	32.79
E8	G10	1	9.37	121	32.67	178.65	28.18
E8	G9	1	8.79	119	31.84	179.26	32.43
E8	G11	1	9.13	122	33.18	180.54	34.22
E8	G12	1	9.26	117	34.08	167.78	27.3
E8	G4	1	9.32	121	34.23	150.12	27.57
E8	G5	1	9.13	122	34.81	198.29	32.11
E8	G6	1	9.54	119	32.08	167.63	28.85
E8	G2	1	9.16	117	27.15	163.08	24.59
E8	G3	1	9.77	121	27.66	168.03	31.44
E8	G1	1	9.04	124	32.69	206.74	30.09
E8	G8	1	8.44	121	31.6	180.79	29.55
E8	G7	1	9.24	121	36.33	184.21	27.16
E8	G13	1	8.83	120	34.35	217.44	33.63
E9	G10	1	9.41	129	30.89	184.35	25.65
E9	G9	1	9.09	125	34.22	200.29	30.71
E9	G11	1	9.28	125	37.37	201.5	23.88
E9	G12	1	6.88	121	34.88	163.09	23.47
E9	G4	1	7.12	126	32.34	149.13	33.51
E9	G5	1	9.86	125	36.07	250.37	30.6
E9	G6	1	8.72	125	34.12	185.28	28.78
E9	G2	1	8.05	119	27.72	163.93	30.08
E9	G3	1	9.6	123	29.21	172.39	34.69
E9	G1	1	9.88	125	37.09	220.86	26.79
E9	G8	1	8.66	125	33.96	175.3	27.25
E9	G7	1	8.68	126	37.01	213.73	32.6
E9	G13	1	7.85	123	32.86	243.81	25.58
E10	G10	1	8.46	112	33.76	179.92	33.07
E10	G9	1	7.58	110	35.97	202.91	31.81
E10	G11	1	6.62	111	33.07	193.41	35.08
E10	G12	1	7.92	111	43.56	172.45	33.27
E10	G4	1	7.72	108	35.76	146.94	31.93
E10	G5	1	7.48	113	33.89	228.92	33.96
E10	G6	1	7.64	107	34.26	179.71	33.03
E10	G2	1	7.86	108	29.49	159.27	32.39
E10	G3	1	8.96	111	29.8	160.46	33.84
E10	G1	1	8.1	111	31.26	208.23	37.08
E10	G8	1	8.02	109	34.71	177.51	33.16
E10	G7	1	8.48	109	33.86	209.26	32.79
E10	G13	1	6.68	112	35.17	203.79	36.67
E11	G10	1	9.85	129	34.12	152.16	21.79
E11	G9	1	7.73	128	33.41	251.49	25.47
E11	G11	1	8.46	129	26.61	184.83	25.31
E11	G12	1	9.04	126	23.24	154.95	26.24
E11	G4	1	7.1	136	33.28	124.36	33.91
E11	G5	1	10.01	133	29.82	181.24	21.74
E11	G6	1	8.35	132	34.59	132.19	26.43
E11	G2	1	8.36	132	31.67	132.64	34.59
E11	G3	1	9.34	134	33.52	132.91	25.3
E11	G1	1	7.41	130	33.88	164.12	30.39
E11	G8	1	9.39	139	32.49	142.02	30.54
E11	G7	1	9.31	139	28.37	145.14	29.66
E11	G13	1	8.99	138	37.42	180.33	30.52
E12	G10	1	9.76	146	32.62	158.27	26.52
E12	G9	1	9.09	150	36.85	176.48	27.6
E12	G11	1	9.76	144	36.46	184.12	28.9
E12	G12	1	7.84	146	40.59	167.76	32.46
E12	G4	1	6.22	145	37.76	145.52	26.73
E12	G5	1	6.08	146	34.43	200.85	33.37
E12	G6	1	6.75	144	34.18	168.27	30.51
E12	G2	1	7.11	145	28.12	159.83	31.58
E12	G3	1	8.8	149	32.23	154.14	26.27
E12	G1	1	8.96	141	36.06	200.41	32.39
E12	G8	1	6.68	142	34.37	150	29.29
E12	G7	1	8	144	36.17	185.37	32.84
E12	G13	1	9.29	139	33.06	187.05	34.35
E13	G10	1	8.2	165	29.14	98.65	23.06
E13	G9	1	6.1	165	31.17	123.47	29.24
E13	G11	1	6.33	164	31.61	132.56	27.23
E13	G12	1	4.93	165	26.25	132.7	31.03
E13	G4	1	7.71	162	28.76	103.38	23.07
E13	G5	1	4.59	164	32.04	152.02	25.86
E13	G6	1	7.94	164	30.48	122.33	27.22
E13	G2	1	7.2	163	26.96	125.45	29.43
E13	G3	1	9.1	162	28.09	118.59	29.6
E13	G1	1	8.14	161	31.35	133.39	29.58
E13	G8	1	7.77	162	32.1	111.58	27.45
E13	G7	1	7.78	162	29.08	138.44	29.93
E13	G13	1	5.53	162	29.6	137.38	35.65
E14	G10	1	14.38	114	28.16	153.34	23.26
E14	G9	1	12.5	119	32.88	186	27.77
E14	G11	1	14.82	119	36.17	188.82	30.52
E14	G12	1	13.48	120	39.86	177.28	31.03
E14	G4	1	17.78	136	33.22	151.59	24.54
E14	G5	1	13.98	119	36.86	214.69	33.02
E14	G6	1	10.88	127	33.94	162.96	21.37
E14	G2	1	8.26	119	30.88	143.3	30.98
E14	G3	1	14.72	118	31.48	155.77	24.78
E14	G1	1	16.48	127	34.92	203.58	28.87
E14	G8	1	12	118	33.26	170.6	27.87
E14	G7	1	11.05	135	33.89	201.35	23.03
E14	G13	1	13.08	119	34.03	199.67	31.12
E1	G2	2	8.55	119	29.6	157.89	28.03
E1	G3	2	8.95	118	31.67	162.4	30.78
E1	G1	2	8.1	118	34.96	180.61	27.72
E1	G8	2	8.35	118	28.88	165.44	28.67
E1	G4	2	7.89	119	27.48	156.57	24.01
E1	G5	2	8.66	120	33.04	186.6	29.68
E1	G6	2	7.69	117	29.7	162.36	28.78
E1	G7	2	7.14	121	32.79	188.79	27.24
E1	G10	2	10.12	119	31.07	173.99	28.42
E1	G9	2	8.79	120	35.58	183.58	26.09
E1	G11	2	9.01	121	37.64	179.04	28.11
E1	G12	2	7.96	117	34.43	166.07	29.97
E1	G13	2	8.19	116	29.08	196.87	28.28
E2	G2	2	5.93	90	27.64	182.75	23.65
E2	G3	2	7.24	96	26.71	122.71	25.1
E2	G1	2	5.6	99	29.44	174.19	23.44
E2	G8	2	7.38	94	26.94	170.14	30.92
E2	G4	2	6.55	84	25.61	163.99	22.44
E2	G5	2	6.47	93	24.82	137.62	21.58
E2	G6	2	7.3	103	25.38	152.1	22.13
E2	G7	2	7.29	91	24.6	113.79	25.85
E2	G10	2	7.84	103	26.79	140.77	18.59
E2	G9	2	6.14	89	28.67	166.88	30.49
E2	G11	2	6.13	93	27.97	191.33	19.46
E2	G12	2	6.98	91	22.01	171.43	27.94
E2	G13	2	7.98	88	22.1	136.11	24.95
E3	G4	2	2.96	107	32.4	126.2	28.75
E3	G13	2	4.04	107	33.79	176.39	29.25
E3	G1	2	3.1	107	33.76	166.48	35.52
E3	G10	2	4.12	108	32.55	156.12	28.55
E3	G7	2	2.88	111	34.56	172	28.69
E3	G2	2	3.58	104	27.77	138.86	29.17
E3	G5	2	3.26	106	33.9	188.75	31.09
E3	G11	2	5.14	107	36.32	166.1	25.67
E3	G9	2	4.62	111	31.79	166.53	28.39
E3	G8	2	2.86	109	34.12	161.98	31.8
E3	G6	2	3.9	109	35.08	149.88	32.37
E3	G3	2	5.72	109	31.18	148.58	34.34
E3	G12	2	4.96	106	35.89	153.52	25.2
E4	G2	2	6.25	122	26.99	153.93	31.21
E4	G3	2	8.28	122	27.81	166.02	32.64
E4	G1	2	7.69	128	33.61	195.72	29.17
E4	G8	2	6.73	128	32.24	172.18	30.57
E4	G4	2	6.44	119	29.55	133.83	30.29
E4	G5	2	6.63	126	36.47	214.48	35.17
E4	G6	2	6.83	125	32.75	167.81	29.11
E4	G7	2	7.5	127	31.93	188.96	20.03
E4	G10	2	8.56	128	26.32	164.16	32.51
E4	G9	2	6.15	123	31.35	175.35	27.89
E4	G11	2	11.15	128	32.65	186.57	29.02
E4	G12	2	7.12	120	32.5	160.8	33.34
E4	G13	2	8.17	119	37.01	191.68	34.39
E5	G2	2	4.29	135	27.63	144.06
E5	G3	2	7.64	134	30.77	145.66
E5	G1	2	4.5	135	29.32	189.92
E5	G8	2	4.1	137	31.82	150.77
E5	G4	2	5.78	144	37.63	144.03
E5	G5	2	5.1	144	33.63	199.07
E5	G6	2	4.08	144	32.25	151.05
E5	G7	2	3.9	145	32.51	182.83
E5	G10	2	6.8	138	32.6	149.92
E5	G9	2	6.68	145	32.55	174.21
E5	G11	2	6.13	146	36.65	178.41
E5	G12	2	6.91	138	37.21	154.62
E5	G13	2	5.92	140	36.59	184.92
E6	G4	2	2.98		26.1	124.47	35.7
E6	G13	2	3.23		27.57	180.54	39.71
E6	G1	2	5.5		26.67	179.89	36.5
E6	G10	2	7.25		27.05	161.7	35.29
E6	G7	2	3.85		27.52	175.66	31.9
E6	G2	2	5.27	162	25.97	145.05	42.54
E6	G5	2	5.25	162	29.18	192.03	40.24
E6	G11	2	5.98	160	25.45	173.93	36.99
E6	G9	2	4.62		27.66	181.66	32.4
E6	G8	2	5.33	162	27.98	165.74	35.24
E6	G6	2	4.4		27.61	176.83	33.07
E6	G3	2	6.33	163	23.79	148.09	38.12
E6	G12	2	6.08		28.82	153.28	45.53
E7	G2	2	15.74	122	30.02	152.62	22.93
E7	G3	2	16.8	125	28.5	147.89	23.08
E7	G1	2	18.3	130	33.86	184.69	24.59
E7	G8	2	15.77	127	30.25	158.57	23.31
E7	G4	2	14.21	128	26.26	107.84	27.02
E7	G5	2	13.94	116	26.43	156.62	21.51
E7	G6	2	16.01	120	23.95	135.69	24.53
E7	G7	2	12.69	114	24.33	142.58	30.98
E7	G10	2	15.32	129	23.33	101.28	27.18
E7	G9	2	13.06	123	20.68	117.45	28.97
E7	G11	2	17.85	125	19.41	108.32	24.55
E7	G12	2	13.06	125	25.2	131.53	27.11
E7	G13	2	12.62	120	21.15	173.76	33.74
E8	G10	2	9.62	122	32.32	175.82	28.88
E8	G9	2	8.84	119	32.05	177.76	32.7
E8	G11	2	9.17	123	34.01	177.73	35.16
E8	G12	2	9.24	117	34.26	168.73	27.74
E8	G4	2	9.19	121	34.33	150.02	27.66
E8	G5	2	9.59	123	34.76	196.86	32.04
E8	G6	2	9.48	119	32.7	166.52	28.12
E8	G2	2	8.6	117	26.42	163.59	24.05
E8	G3	2	9.56	121	28.12	166.79	31.59
E8	G1	2	9.02	124	33.52	205.89	30.77
E8	G8	2	8.9	120	31.93	182.96	29.35
E8	G7	2	8.61	121	35.61	181.95	26.87
E8	G13	2	8.67	120	33.52	214.74	32.98
E9	G10	2	10	130	30.75	184.4	25.6
E9	G9	2	8.13	125	33.34	196.88	30.1
E9	G11	2	9.54	125	37.43	203.73	23.8
E9	G12	2	6.92	121	34.01	166.45	23.28
E9	G4	2	7.58	124	32.01	149.76	33.43
E9	G5	2	9.16	125	36.44	242.54	30.31
E9	G6	2	8.98	125	33.21	186.28	28.78
E9	G2	2	8.22	120	27.1	165.45	29.96
E9	G3	2	9.61	123	28.7	174.64	34.95
E9	G1	2	8.47	125	36.72	222.05	26.64
E9	G8	2	8.96	125	33.73	180.18	27.06
E9	G7	2	7.98	126	36.67	216.63	33.02
E9	G13	2	7.27	122	33.2	246.83	25.58
E10	G10	2	8.58	112	33.88	180.11	32.41
E10	G9	2	8.28	110	35.52	199.05	30.94
E10	G11	2	7.98	110	33.09	191.64	34.44
E10	G12	2	7.16	111	42.45	172.49	32.38
E10	G4	2	6.22	108	36.16	147.95	32.11
E10	G5	2	8.18	112	34.62	226.11	34.61
E10	G6	2	8.04	107	33.56	177.82	33.06
E10	G2	2	7.62	108	29.87	159.96	32.35
E10	G3	2	9.6	111	30.17	165.72	33.25
E10	G1	2	9	111	31.11	213.15	35.93
E10	G8	2	8.86	109	34.84	176.03	32.56
E10	G7	2	8.53	109	34.23	206.43	31.69
E10	G13	2	7.98	111	34.78	202.06	35.88
E11	G10	2	10	129	33.56	147.07	21.78
E11	G9	2	9.93	128	33.03	247.93	26.27
E11	G11	2	7.89	129	27.29	185.78	25.38
E11	G12	2	8.75	125	23.29	157.62	26.47
E11	G4	2	8.6	135	33.85	126.81	34.57
E11	G5	2	7.57	130	30.58	180.75	21.6
E11	G6	2	8.2	131	34.75	128.96	26.27
E11	G2	2	5.05	132	31.62	131.55	35.13
E11	G3	2	9.39	133	34.03	131.63	25.67
E11	G1	2	8.46	132	34.06	161.69	30.2
E11	G8	2	7.57	139	31.96	140.96	29.66
E11	G7	2	8.36	139	27.55	147.13	29.67
E11	G13	2	7.67	140	37.26	180.26	31.3
E12	G10	2	10.15	146	32.17	160.96	26.39
E12	G9	2	7.8	150	37.41	177.87	27.91
E12	G11	2	9.52	145	36.48	185.73	29.52
E12	G12	2	6.61	144	40.08	166.02	33.14
E12	G4	2	6.38	145	37.92	146.33	26.22
E12	G5	2	6.48	144	34.22	201.78	32.69
E12	G6	2	9.29	144	33.82	166.06	30.48
E12	G2	2	8.43	145	27.38	161.23	31.65
E12	G3	2	10.12	146	32.73	149.38	26.88
E12	G1	2	8.74	139	37.27	205.22	32.55
E12	G8	2	8.07	141	34.81	153.41	29.67
E12	G7	2	6.65	145	36.3	185.71	31.99
E12	G13	2	8.86	138	33.71	187.72	35.05
E13	G10	2	8.03	165	29.69	98.64	22.56
E13	G9	2	6.77	165	31.84	126.43	29.19
E13	G11	2	6.11	164	31.36	132.32	27.01
E13	G12	2	4.94	165	26.49	130.59	30.91
E13	G4	2	6.69	163	28.64	101.58	22.37
E13	G5	2	4.83	165	31.4	153.53	26.56
E13	G6	2	7.81	166	30.6	117.72	27.39
E13	G2	2	6.8	161	26.65	124.18	30.13
E13	G3	2	8.93	163	28.89	119.03	29.47
E13	G1	2	7.77	163	31.24	130.27	29.33
E13	G8	2	7.67	162	32.99	110.41	26.86
E13	G7	2	7.44	160	28.92	143.59	29.11
E13	G13	2	4.9	162	30.61	142.54	35.22
E14	G10	2	14.28	113	28.47	154.8	22.87
E14	G9	2	9.74	119	33.7	187.46	27.4
E14	G11	2	15.28	118	36.66	188.1	30.82
E14	G12	2	11.2	119	40.1	172.95	30.78
E14	G4	2	12.34	136	33.79	152.08	25.1
E14	G5	2	10.22	120	36.62	213.86	32.77
E14	G6	2	9.56	126	33.73	161.59	21.56
E14	G2	2	15.18	120	29.8	145.69	30
E14	G3	2	12.66	120	32.1	155.01	24.63
E14	G1	2	12.72	125	34.73	202.54	28.8
E14	G8	2	13.92	121	32.88	172.53	27.83
E14	G7	2	8.5	136	33.55	202.66	22.78
E14	G13	2	8.1	119	34.48	198.62	30.14
E1	G2	3	8.84	115	28.95	156.82	27.49
E1	G3	3	8.85	119	32.39	160.22	29.96
E1	G1	3	8.31	120	36.94	185.39	27.07
E1	G8	3	8.66	117	28.16	164.46	28.57
E1	G4	3	7.98	118	27.46	161.28	24.16
E1	G5	3	8.84	121	33.78	182.47	28.44
E1	G6	3	7.84	119	29.19	154.66	29.48
E1	G7	3	7.3	122	33.26	182.4	27.09
E1	G10	3	10	117	31.41	167.95	27.56
E1	G9	3	8.5	123	36.4	172.84	26.14
E1	G11	3	8.19	118	36.94	177.79	26.98
E1	G12	3	8.2	120	35.44	166.75	29.33
E1	G13	3	7.66	117	28.42	190.01	29.51
E2	G2	3	6.26	87	27.08	182.32	24.17
E2	G3	3	7.46	96	26.21	120.49	25.47
E2	G1	3	5.91	99	28.71	176.62	22.73
E2	G8	3	7.59	99	27.91	169.96	30.45
E2	G4	3	6.05	89	25.42	165.24	22.43
E2	G5	3	6.58	90	23.51	139.21	21.19
E2	G6	3	6.57	102	25.87	146.36	21.54
E2	G7	3	6.79	91	23.8	117.55	26.84
E2	G10	3	7.44	101	27.09	134.68	18.36
E2	G9	3	5.94	89	29.25	171.67	29.53
E2	G11	3	6.5	93	28.32	191.57	19.48
E2	G12	3	6.83	90	22.46	180.15	28.07
E2	G13	3	7.24	86	20.97	137.32	24.92
E3	G4	3	3.84	110	32.49	121.41	28.4
E3	G13	3	3.84	109	34.25	180.22	29.11
E3	G1	3	2.36	111	34.13	165.13	35.6
E3	G10	3	4.42	109	33.45	154.83	28.12
E3	G7	3	4.36	109	36.14	164.81	29.49
E3	G2	3	4.56	106	27.45	136.25	28.84
E3	G5	3	1.94	107	33.01	193.18	30.18
E3	G11	3	3.54	111	37.09	168.81	24.93
E3	G9	3	3.36	107	32.48	175.39	27.78
E3	G8	3	2.46	110	33.53	156.66	31.38
E3	G6	3	2.48	111	33.59	143.24	32.22
E3	G3	3	5.42	107	31.33	146.97	33.46
E3	G12	3	3.42	107	36.88	154.32	24.21
E4	G2	3	6.73	120	26.2	156.27	31.52
E4	G3	3	8.17	123	27.39	169.32	32.94
E4	G1	3	7.31	128	34.71	188.88	28.7
E4	G8	3	7.98	128	32.04	167.08	29.69
E4	G4	3	6.25	118	30.06	132.1	31.01
E4	G5	3	6.35	125	35.27	216.53	34.56
E4	G6	3	8.85	127	33.42	167.9	28.16
E4	G7	3	7.4	127	32.42	194.4	19.2
E4	G10	3	8.29	128	27.57	169.43	33.57
E4	G9	3	6.25	121	31.16	178.33	27.97
E4	G11	3	5.19	128	34.43	190.95	28.88
E4	G12	3	9.23	116	31.27	165.02	32.31
E4	G13	3	7.02	121	37.12	197.68	33.08
E5	G2	3	4.41	135	27.41	141.4
E5	G3	3	8.83	133	29.68	149.05
E5	G1	3	3.89	138	29.92	193.65
E5	G8	3	6.71	137	31.64	155.25
E5	G4	3	3.42	144	39.01	143.47
E5	G5	3	4.09	144	33.41	203.06
E5	G6	3	3.66	144	33.16	153.15
E5	G7	3	4.12	145	33.96	181.25
E5	G10	3	6.23	137	30.83	149.92
E5	G9	3	5.52	145	32.17	169.07
E5	G11	3	4.76	143	37.88	185.75
E5	G12	3	4.02	142	38.2	158.31
E5	G13	3	6.6	140	35.47	187.59
E6	G4	3	3.57		26.49	120.5	37.25
E6	G13	3	2.98		27.26	181.88	40.04
E6	G1	3	5.77		26.42	182.73	38.43
E6	G10	3	6.92		27.93	161.5	36.89
E6	G7	3	2.98		28.91	173.71	31.57
E6	G2	3	6.03	160	25.62	144	44.49
E6	G5	3	5.35	162	30.13	185.59	39.36
E6	G11	3	5.58	160	26.28	173.52	37.29
E6	G9	3	4.23		27.51	186.83	31.72
E6	G8	3	3.92	162	27.7	161.33	36.7
E6	G6	3	4.67		27.35	179.94	34.65
E6	G3	3	6.5	162	24.05	154.19	38.84
E6	G12	3	6.27		29.22	153.71	44.43
E7	G2	3	10.66	120	29.86	148.49	22.61
E7	G3	3	13.77	125	29.95	153.57	23.45
E7	G1	3	16.2	128	32.76	190.19	24.6
E7	G8	3	9.98	127	31.56	160.96	23.24
E7	G4	3	12.53	128	25.46	107.3	27.44
E7	G5	3	10.67	117	25.7	158.9	21.29
E7	G6	3	9.07	119	25.28	132.17	25.18
E7	G7	3	8.1	113	24.81	138.29	30.34
E7	G10	3	16.61	129	22.39	99.15	26.09
E7	G9	3	13.8	123	21.27	116.88	27.89
E7	G11	3	21.82	125	19.53	112.25	25.73
E7	G12	3	22.32	124	24.87	132.31	27.08
E7	G13	3	13.76	120	20.84	169.48	33.67
E8	G10	3	9.27	120	31.31	172.34	28.68
E8	G9	3	8.57	119	30.92	185.68	34.08
E8	G11	3	8.74	121	33.31	177.23	35.31
E8	G12	3	8.89	117	34.56	169.59	28.46
E8	G4	3	9.26	121	35.53	153.76	28.59
E8	G5	3	8.89	124	35.43	194.95	30.44
E8	G6	3	9.29	119	32.71	163.25	28.68
E8	G2	3	8.41	117	26.84	162.33	24.98
E8	G3	3	9.29	118	28.23	172.18	30.98
E8	G1	3	8.62	124	32.79	199.37	31.12
E8	G8	3	8.65	122	32.47	176.25	28.22
E8	G7	3	9.13	121	36.06	185.84	26.68
E8	G13	3	8.57	120	34.13	212.82	32.72
E9	G10	3	9.78	128	29.26	190.75	25.55
E9	G9	3	8.16	125	34.43	202.83	31.28
E9	G11	3	8.66	125	37.1	209.76	23.72
E9	G12	3	7.35	121	34	168.47	22.85
E9	G4	3	7.9	125	31.65	155.61	33.26
E9	G5	3	9.42	125	34.88	245.09	30.59
E9	G6	3	9.27	125	33.17	178.94	30.04
E9	G2	3	8.34	118	27.08	166.52	31.46
E9	G3	3	8.93	123	28.49	177.97	34.46
E9	G1	3	9.27	125	37.19	219.49	26.98
E9	G8	3	8.87	125	35.21	174.92	26.09
E9	G7	3	8.04	126	38.22	209.54	33.69
E9	G13	3	7.63	121	33.85	251.26	25.64
E10	G10	3	9.42	112	32.86	176.07	32.32
E10	G9	3	7.06	110	34.41	198.64	31.45
E10	G11	3	6.04	109	31.94	191.25	34.58
E10	G12	3	7.34	111	42.99	171.97	33.06
E10	G4	3	6.72	108	35.18	150.31	30.46
E10	G5	3	8	111	34.39	223.27	35.23
E10	G6	3	8.42	107	34.18	186.07	31.41
E10	G2	3	7.34	108	28.53	160.76	32.76
E10	G3	3	8.54	111	29.13	163.72	32.81
E10	G1	3	7.54	111	29.74	213.42	36.79
E10	G8	3	7.6	109	36.34	170.26	32.97
E10	G7	3	8.58	109	33.01	213.41	32.42
E10	G13	3	5.38	110	35.05	198.36	36.65
E11	G10	3	9.41	129	34.32	150.77	22.73
E11	G9	3	5.42	128	32.55	247.57	25.96
E11	G11	3	8.27	129	27.1	184.39	24.32
E11	G12	3	8.2	127	23.97	161.43	27.09
E11	G4	3	8.95	137	33.37	123.84	34.12
E11	G5	3	7.1	133	29.6	175.01	22.36
E11	G6	3	8.99	133	35.65	128.85	27.4
E11	G2	3	7.73	132	32.71	131.8	34.38
E11	G3	3	9.31	132	34.45	134.46	26.13
E11	G1	3	8.46	131	34.05	160.19	29.71
E11	G8	3	7.02	139	31.55	146.02	29.8
E11	G7	3	6.5	139	28.08	145.73	28.87
E11	G13	3	7.52	139	36.32	179.41	30.88
E12	G10	3	9.63	146	31.82	164.37	27.48
E12	G9	3	9.82	150	37.03	178.44	27.6
E12	G11	3	9.69	146	36.26	182.76	29.78
E12	G12	3	8.2	145	39.62	171.42	33.1
E12	G4	3	5.59	145	36.82	141.95	25.94
E12	G5	3	8.4	145	34.84	211.77	33.54
E12	G6	3	10.25	144	34.6	161.87	29.91
E12	G2	3	8.4	145	27.3	159.54	30.06
E12	G3	3	10.48	149	32.53	153.08	26.95
E12	G1	3	7.8	140	36.46	207.57	33.16
E12	G8	3	9.52	143	34.62	153.79	29.25
E12	G7	3	6.91	146	34.63	195.32	32.37
E12	G13	3	10.02	140	33.43	185.03	33.81
E13	G10	3	8.1	165	30.26	99.71	23.37
E13	G9	3	6.52	165	30.88	125.1	30.67
E13	G11	3	6	164	32.74	131.11	27.66
E13	G12	3	4.14	165	27.36	129.71	30.76
E13	G4	3	6.87	161	27.19	104.04	22.66
E13	G5	3	5.44	166	32.56	156.44	26.19
E13	G6	3	7.77	165	31.32	119.94	28.49
E13	G2	3	7.06	162	26.79	122.37	29.24
E13	G3	3	9.22	161	28.21	113.38	29.73
E13	G1	3	8.03	162	32.81	132.34	28.68
E13	G8	3	7.91	162	32.11	111.01	26.98
E13	G7	3	7.33	161	30.5	140.97	29.17
E13	G13	3	4.86	162	30.09	140.08	34.73
E14	G10	3	13.7	112	28.27	160.46	23.26
E14	G9	3	14.56	119	32.72	181.54	27.22
E14	G11	3	15.05	120	35.16	192.48	30.94
E14	G12	3	14.74	118	39.45	176.27	32.21
E14	G4	3	10.96	139	32.89	151.43	24.37
E14	G5	3	9.14	118	35.73	219.15	31.77
E14	G6	3	10.94	125	33.73	168.65	20.64
E14	G2	3	13.38	118	30.52	149.01	30.53
E14	G3	3	14.9	119	31.52	161.12	24.98
E14	G1	3	10.04	126	34.45	212.18	28.07
E14	G8	3	10.02	118	33.15	177.97	29.27
E14	G7	3	13.6	140	32.46	194.79	22.59
E14	G13	3	13.72	119	35.29	190.31	30.75

## Sheet: Sheet1
env	var	rep	Yield	dtm	pl	ph	tsw
E1	G2	1	8.26	117	28.74	156.3	27.87		8.55	119	29.6	157.89	28.03		8.84	115	28.95	156.82	27.49		9.37	121	32.67	178.65	28.18		9.62	122	32.32	175.82	28.88		9.27	120	31.31	172.34	28.68			8.985	119	30.5983	166.303	28.1883
E1	G3	1	8.64	117	32.55	157.38	29.86		8.95	118	31.67	162.4	30.78		8.85	119	32.39	160.22	29.96		8.79	119	31.84	179.26	32.43		8.84	119	32.05	177.76	32.7		8.57	119	30.92	185.68	34.08			8.77333	118.5	31.9033	170.45	31.635
E1	G1	1	8.06	122	34.9	180	28.01		8.1	118	34.96	180.61	27.72		8.31	120	36.94	185.39	27.07		9.13	122	33.18	180.54	34.22		9.17	123	34.01	177.73	35.16		8.74	121	33.31	177.23	35.31			8.585	121	34.55	180.25	31.2483
E1	G8	1	7.84	119	28.46	165.1	28.57		8.35	118	28.88	165.44	28.67		8.66	117	28.16	164.46	28.57		9.26	117	34.08	167.78	27.3		9.24	117	34.26	168.73	27.74		8.89	117	34.56	169.59	28.46			8.70667	117.5	31.4	166.85	28.2183
E1	G4	1	8.12	120	27.85	156.15	24.13		7.89	119	27.48	156.57	24.01		7.98	118	27.46	161.28	24.16		9.32	121	34.23	150.12	27.57		9.19	121	34.33	150.02	27.66		9.26	121	35.53	153.76	28.59			8.62667	120	31.1467	154.65	26.02
E1	G5	1	9.41	122	33.97	182.93	29.48		8.66	120	33.04	186.6	29.68		8.84	121	33.78	182.47	28.44		9.13	122	34.81	198.29	32.11		9.59	123	34.76	196.86	32.04		8.89	124	35.43	194.95	30.44			9.08667	122	34.2983	190.35	30.365
E1	G6	1	8.05	121	29.61	162.98	29.34		7.69	117	29.7	162.36	28.78		7.84	119	29.19	154.66	29.48		9.54	119	32.08	167.63	28.85		9.48	119	32.7	166.52	28.12		9.29	119	32.71	163.25	28.68			8.64833	119	30.9983	162.9	28.875
E1	G7	1	7.21	123	33.25	186.81	27.57		7.14	121	32.79	188.79	27.24		7.3	122	33.26	182.4	27.09		9.16	117	27.15	163.08	24.59		8.6	117	26.42	163.59	24.05		8.41	117	26.84	162.33	24.98			7.97	119.5	29.9517	174.5	25.92
E1	G10	1	9.74	121	31.12	171.06	28.62		10.12	119	31.07	173.99	28.42		10	117	31.41	167.95	27.56		9.77	121	27.66	168.03	31.44		9.56	121	28.12	166.79	31.59		9.29	118	28.23	172.18	30.98			9.74667	119.5	29.6017	170	29.7683
E1	G9	1	8.63	120	35.43	183.57	25.47		8.79	120	35.58	183.58	26.09		8.5	123	36.4	172.84	26.14		9.04	124	32.69	206.74	30.09		9.02	124	33.52	205.89	30.77		8.62	124	32.79	199.37	31.12			8.76667	122.5	34.4017	191.998	28.28
E1	G11	1	8.52	118	37.32	177.17	27.71		9.01	121	37.64	179.04	28.11		8.19	118	36.94	177.79	26.98		8.44	121	31.6	180.79	29.55		8.9	120	31.93	182.96	29.35		8.65	122	32.47	176.25	28.22			8.61833	120	34.65	179	28.32
E1	G12	1	7.9	120	34.52	171.18	28.9		7.96	117	34.43	166.07	29.97		8.2	120	35.44	166.75	29.33		9.24	121	36.33	184.21	27.16		8.61	121	35.61	181.95	26.87		9.13	121	36.06	185.84	26.68			8.50667	120	35.3983	176	28.1517
E1	G13	1	8.1	118	28.6	198.13	28.61		8.19	116	29.08	196.87	28.28		7.66	117	28.42	190.01	29.51		8.83	120	34.35	217.44	33.63		8.67	120	33.52	214.74	32.98		8.57	120	34.13	212.82	32.72			8.33667	118.5	31.35	205.002	30.955
E2	G2	1	5.64	90	26.89	186.33	24.39		5.93	90	27.64	182.75	23.65		6.26	87	27.08	182.32	24.17		9.41	129	30.89	184.35	25.65		10	130	30.75	184.4	25.6		9.78	128	29.26	190.75	25.55			7.83667	109	28.7517	185.15	24.835
E2	G3	1	7.57	99	25.83	120.7	25.51		7.24	96	26.71	122.71	25.1		7.46	96	26.21	120.49	25.47		9.09	125	34.22	200.29	30.71		8.13	125	33.34	196.88	30.1		8.16	125	34.43	202.83	31.28			7.94167	111	30.1233	160.65	28.0283
E2	G1	1	5.32	99	29.45	171.79	23.65		5.6	99	29.44	174.19	23.44		5.91	99	28.71	176.62	22.73		9.28	125	37.37	201.5	23.88		9.54	125	37.43	203.73	23.8		8.66	125	37.1	209.76	23.72			7.385	112	33.25	189.598	23.5367
E2	G8	1	7.53	98	26.75	173.5	29.92		7.38	94	26.94	170.14	30.92		7.59	99	27.91	169.96	30.45		6.88	121	34.88	163.09	23.47		6.92	121	34.01	166.45	23.28		7.35	121	34	168.47	22.85			7.275	109	30.7483	168.602	26.815
E2	G4	1	6.53	91	25.17	162.17	22.54		6.55	84	25.61	163.99	22.44		6.05	89	25.42	165.24	22.43		7.12	126	32.34	149.13	33.51		7.58	124	32.01	149.76	33.43		7.9	125	31.65	155.61	33.26			6.955	106.5	28.7	157.65	27.935
E2	G5	1	6.93	93	24.86	137.17	21.43		6.47	93	24.82	137.62	21.58		6.58	90	23.51	139.21	21.19		9.86	125	36.07	250.37	30.6		9.16	125	36.44	242.54	30.31		9.42	125	34.88	245.09	30.59			8.07	108.5	30.0967	192	25.95
E2	G6	1	7.35	101	24.95	153.34	22.41		7.3	103	25.38	152.1	22.13		6.57	102	25.87	146.36	21.54		8.72	125	34.12	185.28	28.78		8.98	125	33.21	186.28	28.78		9.27	125	33.17	178.94	30.04			8.03167	113.5	29.45	167.05	25.6133
E2	G7	1	7.2	91	24.8	113.67	26.24		7.29	91	24.6	113.79	25.85		6.79	91	23.8	117.55	26.84		8.05	119	27.72	163.93	30.08		8.22	120	27.1	165.45	29.96		8.34	118	27.08	166.52	31.46			7.64833	105	25.85	140.152	28.405
E2	G10	1	7.24	99	27.12	141.54	18.4		7.84	103	26.79	140.77	18.59		7.44	101	27.09	134.68	18.36		9.6	123	29.21	172.39	34.69		9.61	123	28.7	174.64	34.95		8.93	123	28.49	177.97	34.46			8.44333	112	27.9	156.998	26.575
E2	G9	1	6	89	29.08	170.85	29.98		6.14	89	28.67	166.88	30.49		5.94	89	29.25	171.67	29.53		9.88	125	37.09	220.86	26.79		8.47	125	36.72	222.05	26.64		9.27	125	37.19	219.49	26.98			7.61667	107	33	195.3	28.4017
E2	G11	1	6.31	93	27.71	190.7	19.02		6.13	93	27.97	191.33	19.46		6.5	93	28.32	191.57	19.48		8.66	125	33.96	175.3	27.25		8.96	125	33.73	180.18	27.06		8.87	125	35.21	174.92	26.09			7.57167	109	31.15	184	23.06
E2	G12	1	6.23	92	22.73	171.62	27.51		6.98	91	22.01	171.43	27.94		6.83	90	22.46	180.15	28.07		8.68	126	37.01	213.73	32.6		7.98	126	36.67	216.63	33.02		8.04	126	38.22	209.54	33.69			7.45667	108.5	29.85	193.85	30.4717
E2	G13	1	6.18	87	22.18	136.98	25.34		7.98	88	22.1	136.11	24.95		7.24	86	20.97	137.32	24.92		7.85	123	32.86	243.81	25.58		7.27	122	33.2	246.83	25.58		7.63	121	33.85	251.26	25.64			7.35833	104.5	27.5267	192.052	25.335
E3	G4	1	3.32	110	32	125.29	28.65		2.96	107	32.4	126.2	28.75		3.84	110	32.49	121.41	28.4		8.46	112	33.76	179.92	33.07		8.58	112	33.88	180.11	32.41		9.42	112	32.86	176.07	32.32			6.09667	110.5	32.8983	151.5	30.6
E3	G13	1	4.36	108	33.65	181.89	29.84		4.04	107	33.79	176.39	29.25		3.84	109	34.25	180.22	29.11		7.58	110	35.97	202.91	31.81		8.28	110	35.52	199.05	30.94		7.06	110	34.41	198.64	31.45			5.86	109	34.5983	189.85	30.4
E3	G1	1	2.48	109	34.41	166.99	35.07		3.1	107	33.76	166.48	35.52		2.36	111	34.13	165.13	35.6		6.62	111	33.07	193.41	35.08		7.98	110	33.09	191.64	34.44		6.04	109	31.94	191.25	34.58			4.76333	109.5	33.4	179.15	35.0483
E3	G10	1	4.56	110	32.4	154.65	27.93		4.12	108	32.55	156.12	28.55		4.42	109	33.45	154.83	28.12		7.92	111	43.56	172.45	33.27		7.16	111	42.45	172.49	32.38		7.34	111	42.99	171.97	33.06			5.92	110	37.9	163.752	30.5517
E3	G7	1	1.08	107	34.6	170.49	28.82		2.88	111	34.56	172	28.69		4.36	109	36.14	164.81	29.49		7.72	108	35.76	146.94	31.93		6.22	108	36.16	147.95	32.11		6.72	108	35.18	150.31	30.46			4.83	108.5	35.4	158.75	30.25
E3	G2	1	3.48	105	27.88	137.68	29.59		3.58	104	27.77	138.86	29.17		4.56	106	27.45	136.25	28.84		7.48	113	33.89	228.92	33.96		8.18	112	34.62	226.11	34.61		8	111	34.39	223.27	35.23			5.88	108.5	31	181.848	31.9
E3	G5	1	5.5	108	32.99	185.96	30.24		3.26	106	33.9	188.75	31.09		1.94	107	33.01	193.18	30.18		7.64	107	34.26	179.71	33.03		8.04	107	33.56	177.82	33.06		8.42	107	34.18	186.07	31.41			5.8	107	33.65	185.248	31.5017
E3	G11	1	4.98	106	36.09	166.69	25.9		5.14	107	36.32	166.1	25.67		3.54	111	37.09	168.81	24.93		7.86	108	29.49	159.27	32.39		7.62	108	29.87	159.96	32.35		7.34	108	28.53	160.76	32.76			6.08	108	32.8983	163.598	29
E3	G9	1	4.34	109	32.33	165.98	27.53		4.62	111	31.79	166.53	28.39		3.36	107	32.48	175.39	27.78		8.96	111	29.8	160.46	33.84		9.6	111	30.17	165.72	33.25		8.54	111	29.13	163.72	32.81			6.57	110	30.95	166.3	30.6
E3	G8	1	3.5	108	34.05	158.96	31.33		2.86	109	34.12	161.98	31.8		2.46	110	33.53	156.66	31.38		8.1	111	31.26	208.23	37.08		9	111	31.11	213.15	35.93		7.54	111	29.74	213.42	36.79			5.57667	110	32.3017	185.4	34.0517
E3	G6	1	4.28	107	34.83	148.19	31.71		3.9	109	35.08	149.88	32.37		2.48	111	33.59	143.24	32.22		8.02	109	34.71	177.51	33.16		8.86	109	34.84	176.03	32.56		7.6	109	36.34	170.26	32.97			5.85667	109	34.8983	160.852	32.4983
E3	G3	1	5.76	111	30.49	147.25	33.6		5.72	109	31.18	148.58	34.34		5.42	107	31.33	146.97	33.46		8.48	109	33.86	209.26	32.79		8.53	109	34.23	206.43	31.69		8.58	109	33.01	213.41	32.42			7.08167	109	32.35	178.65	33.05
E3	G12	1	3.36	108	35.83	156.86	25.29		4.96	106	35.89	153.52	25.2		3.42	107	36.88	154.32	24.21		6.68	112	35.17	203.79	36.67		7.98	111	34.78	202.06	35.88		5.38	110	35.05	198.36	36.65			5.29667	109	35.6	178.152	30.65
E4	G2	1	6.54	121	26.91	157.8	30.57		6.25	122	26.99	153.93	31.21		6.73	120	26.2	156.27	31.52		9.85	129	34.12	152.16	21.79		10	129	33.56	147.07	21.78		9.41	129	34.32	150.77	22.73			8.13	125	30.35	153	26.6
E4	G3	1	8.56	124	27.91	167.76	33.12		8.28	122	27.81	166.02	32.64		8.17	123	27.39	169.32	32.94		7.73	128	33.41	251.49	25.47		9.93	128	33.03	247.93	26.27		5.42	128	32.55	247.57	25.96			8.015	125.5	30.35	208.348	29.4
E4	G1	1	8.27	128	33.68	193.5	29.13		7.69	128	33.61	195.72	29.17		7.31	128	34.71	188.88	28.7		8.46	129	26.61	184.83	25.31		7.89	129	27.29	185.78	25.38		8.27	129	27.1	184.39	24.32			7.98167	128.5	30.5	188.85	27.0017
E4	G8	1	8.37	128	31.72	168.64	30.64		6.73	128	32.24	172.18	30.57		7.98	128	32.04	167.08	29.69		9.04	126	23.24	154.95	26.24		8.75	125	23.29	157.62	26.47		8.2	127	23.97	161.43	27.09			8.17833	127	27.75	163.65	28.45
E4	G4	1	6.73	120	29.49	132.17	30.2		6.44	119	29.55	133.83	30.29		6.25	118	30.06	132.1	31.01		7.1	136	33.28	124.36	33.91		8.6	135	33.85	126.81	34.57		8.95	137	33.37	123.84	34.12			7.345	127.5	31.6	128.852	32.35
E4	G5	1	6.25	127	36.26	213.99	35.57		6.63	126	36.47	214.48	35.17		6.35	125	35.27	216.53	34.56		10.01	133	29.82	181.24	21.74		7.57	130	30.58	180.75	21.6		7.1	133	29.6	175.01	22.36			7.31833	129	33	197	28.5
E4	G6	1	7.5	126	32.83	163.18	28.53		6.83	125	32.75	167.81	29.11		8.85	127	33.42	167.9	28.16		8.35	132	34.59	132.19	26.43		8.2	131	34.75	128.96	26.27		8.99	133	35.65	128.85	27.4			8.12	129	33.9983	148.148	27.65
E4	G7	1	7.89	124	31.65	190.53	19.87		7.5	127	31.93	188.96	20.03		7.4	127	32.42	194.4	19.2		8.36	132	31.67	132.64	34.59		5.05	132	31.62	131.55	35.13		7.73	132	32.71	131.8	34.38			7.32167	129	32	161.647	27.2
E4	G10	1	7.98	128	26.22	162.31	32.32		8.56	128	26.32	164.16	32.51		8.29	128	27.57	169.43	33.57		9.34	134	33.52	132.91	25.3		9.39	133	34.03	131.63	25.67		9.31	132	34.45	134.46	26.13			8.81167	130.5	30.3517	149.15	29.25
E4	G9	1	6.92	122	31.39	176.42	28.44		6.15	123	31.35	175.35	27.89		6.25	121	31.16	178.33	27.97		7.41	130	33.88	164.12	30.39		8.46	132	34.06	161.69	30.2		8.46	131	34.05	160.19	29.71			7.275	126.5	32.6483	169.35	29.1
E4	G11	1	7.5	128	32.83	185.58	28.5		11.15	128	32.65	186.57	29.02		5.19	128	34.43	190.95	28.88		9.39	139	32.49	142.02	30.54		7.57	139	31.96	140.96	29.66		7.02	139	31.55	146.02	29.8			7.97	133.5	32.6517	165.35	29.4
E4	G12	1	9.04	118	32.23	163.19	32.75		7.12	120	32.5	160.8	33.34		9.23	116	31.27	165.02	32.31		9.31	139	28.37	145.14	29.66		8.36	139	27.55	147.13	29.67		6.5	139	28.08	145.73	28.87			8.26	128.5	30	154.502	31.1
E4	G13	1	7.69	114	36.87	195.63	33.93		8.17	119	37.01	191.68	34.39		7.02	121	37.12	197.68	33.08		8.99	138	37.42	180.33	30.52		7.67	140	37.26	180.26	31.3		7.52	139	36.32	179.41	30.88			7.84333	128.5	37	187.498	32.35
E5	G2	1	7.84	138	26.87	146.53			4.29	135	27.63	144.06			4.41	135	27.41	141.4			9.76	146	32.62	158.27	26.52		10.15	146	32.17	160.96	26.39		9.63	146	31.82	164.37	27.48			7.68	141	29.7533	152.598	26.7967
E5	G3	1	7.79	132	30.45	150.2			7.64	134	30.77	145.66			8.83	133	29.68	149.05			9.09	150	36.85	176.48	27.6		7.8	150	37.41	177.87	27.91		9.82	150	37.03	178.44	27.6			8.495	141.5	33.6983	162.95	27.7033
E5	G1	1	4.7	135	29.86	195.43			4.5	135	29.32	189.92			3.89	138	29.92	193.65			9.76	144	36.46	184.12	28.9		9.52	145	36.48	185.73	29.52		9.69	146	36.26	182.76	29.78			7.01	140.5	33.05	188.602	29.4
E5	G8	1	7.25	134	32.54	155.08			4.1	137	31.82	150.77			6.71	137	31.64	155.25			7.84	146	40.59	167.76	32.46		6.61	144	40.08	166.02	33.14		8.2	145	39.62	171.42	33.1			6.785	140.5	36.0483	161.05	32.9
E5	G4	1	4.46	144	38.26	147.49			5.78	144	37.63	144.03			3.42	144	39.01	143.47			6.22	145	37.76	145.52	26.73		6.38	145	37.92	146.33	26.22		5.59	145	36.82	141.95	25.94			5.30833	144.5	37.9	144.798	26.2967
E5	G5	1	4.37	144	32.86	202.96			5.1	144	33.63	199.07			4.09	144	33.41	203.06			6.08	146	34.43	200.85	33.37		6.48	144	34.22	201.78	32.69		8.4	145	34.84	211.77	33.54			5.75333	144.5	33.8983	203.248	33.2
E5	G6	1	4.48	144	32.69	149.7			4.08	144	32.25	151.05			3.66	144	33.16	153.15			6.75	144	34.18	168.27	30.51		9.29	144	33.82	166.06	30.48		10.25	144	34.6	161.87	29.91			6.41833	144	33.45	158.35	30.3
E5	G7	1	3.32	142	32.53	176.82			3.9	145	32.51	182.83			4.12	145	33.96	181.25			7.11	145	28.12	159.83	31.58		8.43	145	27.38	161.23	31.65		8.4	145	27.3	159.54	30.06			5.88	144.5	30.3	170.25	31.0967
E5	G10	1	6.01	136	32.57	154.06			6.8	138	32.6	149.92			6.23	137	30.83	149.92			8.8	149	32.23	154.14	26.27		10.12	146	32.73	149.38	26.88		10.48	149	32.53	153.08	26.95			8.07333	142.5	32.2483	151.75	26.7
E5	G9	1	3.34	142	32.18	176.62			6.68	145	32.55	174.21			5.52	145	32.17	169.07			8.96	141	36.06	200.41	32.39		8.74	139	37.27	205.22	32.55		7.8	140	36.46	207.57	33.16			6.84	142	34.4483	188.85	32.7
E5	G11	1	5.48	143	37.37	178.83			6.13	146	36.65	178.41			4.76	143	37.88	185.75			6.68	142	34.37	150	29.29		8.07	141	34.81	153.41	29.67		9.52	143	34.62	153.79	29.25			6.77333	143	35.95	166.698	29.4033
E5	G12	1	6.48	140	37.69	152.96			6.91	138	37.21	154.62			4.02	142	38.2	158.31			8	144	36.17	185.37	32.84		6.65	145	36.3	185.71	31.99		6.91	146	34.63	195.32	32.37			6.495	142.5	36.7	172.048	32.4
E5	G13	1	5.41	140	35.94	183.39			5.92	140	36.59	184.92			6.6	140	35.47	187.59			9.29	139	33.06	187.05	34.35		8.86	138	33.71	187.72	35.05		10.02	140	33.43	185.03	33.81			7.68333	139.5	34.7	185.95	34.4033
E6	G4	1	3.2		26.01	124.03	35.65		2.98		26.1	124.47	35.7		3.57		26.49	120.5	37.25		8.2	165	29.14	98.65	23.06		8.03	165	29.69	98.64	22.56		8.1	165	30.26	99.71	23.37			5.68	165	27.9483	111	29.5983
E6	G13	1	2.28		26.77	177.58	39.65		3.23		27.57	180.54	39.71		2.98		27.26	181.88	40.04		6.1	165	31.17	123.47	29.24		6.77	165	31.84	126.43	29.19		6.52	165	30.88	125.1	30.67			4.64667	165	29.2483	152.5	34.75
E6	G1	1	4.25		27.31	180.38	36.37		5.5		26.67	179.89	36.5		5.77		26.42	182.73	38.43		6.33	164	31.61	132.56	27.23		6.11	164	31.36	132.32	27.01		6	164	32.74	131.11	27.66			5.66	164	29.3517	156.498	32.2
E6	G10	1	7.22		27.22	159.8	35.82		7.25		27.05	161.7	35.29		6.92		27.93	161.5	36.89		4.93	165	26.25	132.7	31.03		4.94	165	26.49	130.59	30.91		4.14	165	27.36	129.71	30.76			5.9	165	27.05	146	33.45
E6	G7	1	2.73		27.57	178.63	31.93		3.85		27.52	175.66	31.9		2.98		28.91	173.71	31.57		7.71	162	28.76	103.38	23.07		6.69	163	28.64	101.58	22.37		6.87	161	27.19	104.04	22.66			5.13833	162	28.0983	139.5	27.25
E6	G2	1	4.73	164	25.21	142.95	42.27		5.27	162	25.97	145.05	42.54		6.03	160	25.62	144	44.49		4.59	164	32.04	152.02	25.86		4.83	165	31.4	153.53	26.56		5.44	166	32.56	156.44	26.19			5.14833	163.5	28.8	148.998	34.6517
E6	G5	1	4.28	162	29.19	189.38	39.79		5.25	162	29.18	192.03	40.24		5.35	162	30.13	185.59	39.36		7.94	164	30.48	122.33	27.22		7.81	166	30.6	117.72	27.39		7.77	165	31.32	119.94	28.49			6.4	163.5	30.15	154.498	33.7483
E6	G11	1	5.15	166	25.37	174.56	37.02		5.98	160	25.45	173.93	36.99		5.58	160	26.28	173.52	37.29		7.2	163	26.96	125.45	29.43		6.8	161	26.65	124.18	30.13		7.06	162	26.79	122.37	29.24			6.295	162	26.25	149.002	33.35
E6	G9	1	3.68		28.24	180.51	31.28		4.62		27.66	181.66	32.4		4.23		27.51	186.83	31.72		9.1	162	28.09	118.59	29.6		8.93	163	28.89	119.03	29.47		9.22	161	28.21	113.38	29.73			6.63	162	28.1	150	30.7
E6	G8	1	4.12	162	27.13	164.93	35.46		5.33	162	27.98	165.74	35.24		3.92	162	27.7	161.33	36.7		8.14	161	31.35	133.39	29.58		7.77	163	31.24	130.27	29.33		8.03	162	32.81	132.34	28.68			6.21833	162	29.7017	148	32.4983
E6	G6	1	4.12		27.54	180.24	33.38		4.4		27.61	176.83	33.07		4.67		27.35	179.94	34.65		7.77	162	32.1	111.58	27.45		7.67	162	32.99	110.41	26.86		7.91	162	32.11	111.01	26.98			6.09	162	29.95	145.002	30.3983
E6	G3	1	6.18	161	23.26	150.72	37.64		6.33	163	23.79	148.09	38.12		6.5	162	24.05	154.19	38.84		7.78	162	29.08	138.44	29.93		7.44	160	28.92	143.59	29.11		7.33	161	30.5	140.97	29.17			6.92667	161.5	26.6	146	33.8017
E6	G12	1	5.42		29.26	158.01	44.44		6.08		28.82	153.28	45.53		6.27		29.22	153.71	44.43		5.53	162	29.6	137.38	35.65		4.9	162	30.61	142.54	35.22		4.86	162	30.09	140.08	34.73			5.51	162	29.6	147.5	40
E7	G2	1	18.14	124	29.52	150.69	22.86		15.74	122	30.02	152.62	22.93		10.66	120	29.86	148.49	22.61		14.38	114	28.16	153.34	23.26		14.28	113	28.47	154.8	22.87		13.7	112	28.27	160.46	23.26			14.4833	117.5	29.05	153.4	22.965
E7	G3	1	16.71	125	28.55	149.75	23.07		16.8	125	28.5	147.89	23.08		13.77	125	29.95	153.57	23.45		12.5	119	32.88	186	27.77		9.74	119	33.7	187.46	27.4		14.56	119	32.72	181.54	27.22			14.0133	122	31.05	167.702	25.3317
E7	G1	1	16.42	129	34.19	181.91	24.62		18.3	130	33.86	184.69	24.59		16.2	128	32.76	190.19	24.6		14.82	119	36.17	188.82	30.52		15.28	118	36.66	188.1	30.82		15.05	120	35.16	192.48	30.94			16.0117	124	34.8	187.698	27.6817
E7	G8	1	14.69	127	30.59	162.26	23.65		15.77	127	30.25	158.57	23.31		9.98	127	31.56	160.96	23.24		13.48	120	39.86	177.28	31.03		11.2	119	40.1	172.95	30.78		14.74	118	39.45	176.27	32.21			13.31	123	35.3017	168.048	27.37
E7	G4	1	17.17	128	25.67	104.66	27.74		14.21	128	26.26	107.84	27.02		12.53	128	25.46	107.3	27.44		17.78	136	33.22	151.59	24.54		12.34	136	33.79	152.08	25.1		10.96	139	32.89	151.43	24.37			14.165	132.5	29.5483	129.15	26.035
E7	G5	1	8.26	115	26.48	153.08	21.39		13.94	116	26.43	156.62	21.51		10.67	117	25.7	158.9	21.29		13.98	119	36.86	214.69	33.02		10.22	120	36.62	213.86	32.77		9.14	118	35.73	219.15	31.77			11.035	117.5	31.3033	186.05	26.9583
E7	G6	1	12.29	121	23.97	131.74	25.29		16.01	120	23.95	135.69	24.53		9.07	119	25.28	132.17	25.18		10.88	127	33.94	162.96	21.37		9.56	126	33.73	161.59	21.56		10.94	125	33.73	168.65	20.64			11.4583	123	29.1	148.8	23.095
E7	G7	1	9.33	115	25.26	143.34	29.87		12.69	114	24.33	142.58	30.98		8.1	113	24.81	138.29	30.34		8.26	119	30.88	143.3	30.98		15.18	120	29.8	145.69	30		13.38	118	30.52	149.01	30.53			11.1567	116.5	27.6	143.702	30.45
E7	G10	1	16	129	23.28	99.57	27.13		15.32	129	23.33	101.28	27.18		16.61	129	22.39	99.15	26.09		14.72	118	31.48	155.77	24.78		12.66	120	32.1	155.01	24.63		14.9	119	31.52	161.12	24.98			15.035	124	27.35	128.65	25.7983
E7	G9	1	11.86	123	20.45	114.88	28.94		13.06	123	20.68	117.45	28.97		13.8	123	21.27	116.88	27.89		16.48	127	34.92	203.58	28.87		12.72	125	34.73	202.54	28.8		10.04	126	34.45	212.18	28.07			12.9933	124.5	27.75	161.252	28.59
E7	G11	1	16.37	125	19.25	110.63	24.72		17.85	125	19.41	108.32	24.55		21.82	125	19.53	112.25	25.73		12	118	33.26	170.6	27.87		13.92	121	32.88	172.53	27.83		10.02	118	33.15	177.97	29.27			15.33	122	26.2467	142.05	26.6617
E7	G12	1	11.28	123	24.93	135.16	26.81		13.06	125	25.2	131.53	27.11		22.32	124	24.87	132.31	27.08		11.05	135	33.89	201.35	23.03		8.5	136	33.55	202.66	22.78		13.6	140	32.46	194.79	22.59			13.3017	130.5	29.15	166.3	24.9
E7	G13	1	13.76	120	21.01	174.56	32.79		12.62	120	21.15	173.76	33.74		13.76	120	20.84	169.48	33.67		13.08	119	34.03	199.67	31.12		8.1	119	34.48	198.62	30.14		13.72	119	35.29	190.31	30.75			12.5067	119.5	27.8	184.4	32.035
E8	G10	1
E8	G9	1
E8	G11	1
E8	G12	1
E8	G4	1
E8	G5	1
E8	G6	1
E8	G2	1
E8	G3	1
E8	G1	1
E8	G8	1
E8	G7	1
E8	G13	1
E9	G10	1
E9	G9	1
E9	G11	1
E9	G12	1
E9	G4	1
E9	G5	1
E9	G6	1
E9	G2	1
E9	G3	1
E9	G1	1
E9	G8	1
E9	G7	1
E9	G13	1
E10	G10	1
E10	G9	1
E10	G11	1
E10	G12	1
E10	G4	1
E10	G5	1
E10	G6	1
E10	G2	1
E10	G3	1
E10	G1	1
E10	G8	1
E10	G7	1
E10	G13	1
E11	G10	1
E11	G9	1
E11	G11	1
E11	G12	1
E11	G4	1
E11	G5	1
E11	G6	1
E11	G2	1
E11	G3	1
E11	G1	1
E11	G8	1
E11	G7	1
E11	G13	1
E12	G10	1
E12	G9	1
E12	G11	1
E12	G12	1
E12	G4	1
E12	G5	1
E12	G6	1
E12	G2	1
E12	G3	1
E12	G1	1
E12	G8	1
E12	G7	1
E12	G13	1
E13	G10	1
E13	G9	1
E13	G11	1
E13	G12	1
E13	G4	1
E13	G5	1
E13	G6	1
E13	G2	1
E13	G3	1
E13	G1	1
E13	G8	1
E13	G7	1
E13	G13	1
E14	G10	1
E14	G9	1
E14	G11	1
E14	G12	1
E14	G4	1
E14	G5	1
E14	G6	1
E14	G2	1
E14	G3	1
E14	G1	1
E14	G8	1
E14	G7	1
E14	G13	1
E1	G2	2
E1	G3	2
E1	G1	2
E1	G8	2
E1	G4	2
E1	G5	2
E1	G6	2
E1	G7	2
E1	G10	2
E1	G9	2
E1	G11	2
E1	G12	2
E1	G13	2
E2	G2	2
E2	G3	2
E2	G1	2
E2	G8	2
E2	G4	2
E2	G5	2
E2	G6	2
E2	G7	2
E2	G10	2
E2	G9	2
E2	G11	2
E2	G12	2
E2	G13	2
E3	G4	2
E3	G13	2
E3	G1	2
E3	G10	2
E3	G7	2
E3	G2	2
E3	G5	2
E3	G11	2
E3	G9	2
E3	G8	2
E3	G6	2
E3	G3	2
E3	G12	2
E4	G2	2
E4	G3	2
E4	G1	2
E4	G8	2
E4	G4	2
E4	G5	2
E4	G6	2
E4	G7	2
E4	G10	2
E4	G9	2
E4	G11	2
E4	G12	2
E4	G13	2
E5	G2	2
E5	G3	2
E5	G1	2
E5	G8	2
E5	G4	2
E5	G5	2
E5	G6	2
E5	G7	2
E5	G10	2
E5	G9	2
E5	G11	2
E5	G12	2
E5	G13	2
E6	G4	2
E6	G13	2
E6	G1	2
E6	G10	2
E6	G7	2
E6	G2	2
E6	G5	2
E6	G11	2
E6	G9	2
E6	G8	2
E6	G6	2
E6	G3	2
E6	G12	2
E7	G2	2
E7	G3	2
E7	G1	2
E7	G8	2
E7	G4	2
E7	G5	2
E7	G6	2
E7	G7	2
E7	G10	2
E7	G9	2
E7	G11	2
E7	G12	2
E7	G13	2
E8	G10	2
E8	G9	2
E8	G11	2
E8	G12	2
E8	G4	2
E8	G5	2
E8	G6	2
E8	G2	2
E8	G3	2
E8	G1	2
E8	G8	2
E8	G7	2
E8	G13	2
E9	G10	2
E9	G9	2
E9	G11	2
E9	G12	2
E9	G4	2
E9	G5	2
E9	G6	2
E9	G2	2
E9	G3	2
E9	G1	2
E9	G8	2
E9	G7	2
E9	G13	2
E10	G10	2
E10	G9	2
E10	G11	2
E10	G12	2
E10	G4	2
E10	G5	2
E10	G6	2
E10	G2	2
E10	G3	2
E10	G1	2
E10	G8	2
E10	G7	2
E10	G13	2
E11	G10	2
E11	G9	2
E11	G11	2
E11	G12	2
E11	G4	2
E11	G5	2
E11	G6	2
E11	G2	2
E11	G3	2
E11	G1	2
E11	G8	2
E11	G7	2
E11	G13	2
E12	G10	2
E12	G9	2
E12	G11	2
E12	G12	2
E12	G4	2
E12	G5	2
E12	G6	2
E12	G2	2
E12	G3	2
E12	G1	2
E12	G8	2
E12	G7	2
E12	G13	2
E13	G10	2
E13	G9	2
E13	G11	2
E13	G12	2
E13	G4	2
E13	G5	2
E13	G6	2
E13	G2	2
E13	G3	2
E13	G1	2
E13	G8	2
E13	G7	2
E13	G13	2
E14	G10	2
E14	G9	2
E14	G11	2
E14	G12	2
E14	G4	2
E14	G5	2
E14	G6	2
E14	G2	2
E14	G3	2
E14	G1	2
E14	G8	2
E14	G7	2
E14	G13	2
E1	G2	3
E1	G3	3
E1	G1	3
E1	G8	3
E1	G4	3
E1	G5	3
E1	G6	3
E1	G7	3
E1	G10	3
E1	G9	3
E1	G11	3
E1	G12	3
E1	G13	3
E2	G2	3
E2	G3	3
E2	G1	3
E2	G8	3
E2	G4	3
E2	G5	3
E2	G6	3
E2	G7	3
E2	G10	3
E2	G9	3
E2	G11	3
E2	G12	3
E2	G13	3
E3	G4	3
E3	G13	3
E3	G1	3
E3	G10	3
E3	G7	3
E3	G2	3
E3	G5	3
E3	G11	3
E3	G9	3
E3	G8	3
E3	G6	3
E3	G3	3
E3	G12	3
E4	G2	3
E4	G3	3
E4	G1	3
E4	G8	3
E4	G4	3
E4	G5	3
E4	G6	3
E4	G7	3
E4	G10	3
E4	G9	3
E4	G11	3
E4	G12	3
E4	G13	3
E5	G2	3
E5	G3	3
E5	G1	3
E5	G8	3
E5	G4	3
E5	G5	3
E5	G6	3
E5	G7	3
E5	G10	3
E5	G9	3
E5	G11	3
E5	G12	3
E5	G13	3
E6	G4	3
E6	G13	3
E6	G1	3
E6	G10	3
E6	G7	3
E6	G2	3
E6	G5	3
E6	G11	3
E6	G9	3
E6	G8	3
E6	G6	3
E6	G3	3
E6	G12	3
E7	G2	3
E7	G3	3
E7	G1	3
E7	G8	3
E7	G4	3
E7	G5	3
E7	G6	3
E7	G7	3
E7	G10	3
E7	G9	3
E7	G11	3
E7	G12	3
E7	G13	3
E8	G10	3
E8	G9	3
E8	G11	3
E8	G12	3
E8	G4	3
E8	G5	3
E8	G6	3
E8	G2	3
E8	G3	3
E8	G1	3
E8	G8	3
E8	G7	3
E8	G13	3
E9	G10	3
E9	G9	3
E9	G11	3
E9	G12	3
E9	G4	3
E9	G5	3
E9	G6	3
E9	G2	3
E9	G3	3
E9	G1	3
E9	G8	3
E9	G7	3
E9	G13	3
E10	G10	3
E10	G9	3
E10	G11	3
E10	G12	3
E10	G4	3
E10	G5	3
E10	G6	3
E10	G2	3
E10	G3	3
E10	G1	3
E10	G8	3
E10	G7	3
E10	G13	3
E11	G10	3
E11	G9	3
E11	G11	3
E11	G12	3
E11	G4	3
E11	G5	3
E11	G6	3
E11	G2	3
E11	G3	3
E11	G1	3
E11	G8	3
E11	G7	3
E11	G13	3
E12	G10	3
E12	G9	3
E12	G11	3
E12	G12	3
E12	G4	3
E12	G5	3
E12	G6	3
E12	G2	3
E12	G3	3
E12	G1	3
E12	G8	3
E12	G7	3
E12	G13	3
E13	G10	3
E13	G9	3
E13	G11	3
E13	G12	3
E13	G4	3
E13	G5	3
E13	G6	3
E13	G2	3
E13	G3	3
E13	G1	3
E13	G8	3
E13	G7	3
E13	G13	3
E14	G10	3
E14	G9	3
E14	G11	3
E14	G12	3
E14	G4	3
E14	G5	3
E14	G6	3
E14	G2	3
E14	G3	3
E14	G1	3
E14	G8	3
E14	G7	3
E14	G13	3
