# Supplementary material for: Assessment of yield performances for grain sorghum varieties by AMMI and GGE biplot analyses
Source: Front Plant Sci. 2023 Oct 30;14:1261323. doi: 10.3389/fpls.2023.1261323 (PMC10642804; doi:10.3389/fpls.2023.1261323)
Supplement: Supplementary file 7 [file Table_7.xlsx]

## Sheet: Sheet1
YLD							DTM							PL							PH							TSW
Analysis of Variance							Analysis of Variance							Analysis of Variance							Analysis of Variance							Analysis of Variance
Source	DF	Adj SS	Adj MS	F-Value	P-Value		Source	DF	Adj SS	Adj MS	F-Value	P-Value		Source	DF	Adj SS	Adj MS	F-Value	P-Value		Source	DF	Adj SS	Adj MS	F-Value	P-Value		Source	DF	Adj SS	Adj MS	F-Value	P-Value
env	13	3914.82	301.14	111.74	0		env	13	163628	12586.8	9399.18	0		env	13	4694.5	361.116	15.66	0		env	13	167601	12892.4	18.57	0		env	12	4956.5	413.044	13.71	0
var	12	220.88	18.407	6.83	0		var	12	1237.9	103.16	77.03	0		var	12	959.5	79.959	3.47	0		var	12	141513	11792.7	16.99	0		var	12	725.9	60.491	2.01	0.027
env*var	156	420.43	2.695	1.9	0		env*var	148	5740.9	38.79	28.966	0		env*var	156	3598.39	23.067	87.54	0		env*var	156	108308	694.3	93.86	0		env*var	144	4337.2	30.119	132.04	0
rep(env)	28	45.59	1.628	1.15	0.281		rep(env)	28	51	1.8	1.373	0.103		rep(env)	28	9.4	0.336	1.27	0.164		rep(env)	28	234	8.4	1.13	0.301		rep(env)	26	10.5	0.403	1.77	0.013
Error	336	477.14	1.42				Error	320	428.523	1.339				Error	336	88.54	0.264				Error	336	2485	7.4				Error	312	71.2	0.228
Total	545	5078.85					Total	521	171086					Total	545	9350.34					Total	545	420141					Total	506	10101.3
